# Supplementary material for: Analysis of the Efficacy and Pharmacological Mechanisms of Action of Zhenren Yangzang Decoction on Ulcerative Colitis Using Meta-Analysis and Network Pharmacology
Source: Evid Based Complement Alternat Med. 2021 Dec 28;2021:4512755. doi: 10.1155/2021/4512755 (PMC8727130; doi:10.1155/2021/4512755)
Supplement: Supplementary Materials — Figure S1: Risk of bias graph. Figure S2: risk of bias summary. Figure S3: forest plot of comparison of serum cytokines. Figure S4: forest plot of comparison of the total syndrome score of TCM. Table S1: basic information on the active compounds in ZRYZD. Table S2: gene symbols and entrezID of active target genes. Table S3: compounds ranked by the degree in the network. Supplementary File 1: compounds of ZRYZD from TCMSP. Supplementary File 2: corresponding target genes of ZRYZD. Supplementary File 3: UC-related target genes. Supplementary File 4: GO functional enrichment analysis. Supplementary File 5: KEGG pathway enrichment analysis. Supplementary File 6: data of compound-target networks. Supplementary File 7: data of key compound-target networks. Supplementary File 8: data of PPI network. [file 4512755.f1.zip]

Archive with 10 entries (10 files):
- 4512755.f1/Supplementary Figures.pdf
- 4512755.f1/Supplementary File 1 Compounds of ZRYZD from TCMSP (1).pdf
- 4512755.f1/Supplementary File 2 Corresponding target genes of ZRYZD (1).pdf
- 4512755.f1/Supplementary File 3 UC-related genes.pdf
- 4512755.f1/Supplementary File 4 GO functional enrichment analysis.pdf
- 4512755.f1/Supplementary File 5 KEGG pathway enrichment analysis (1).pdf
- 4512755.f1/Supplementary File 6 Data of compound-target network.pdf
- 4512755.f1/Supplementary File 7 Data of key compound-target network.pdf
- 4512755.f1/Supplementary File 8 Data of PPI network (1).pdf
- 4512755.f1/Supplementary Tables.pdf
